# Supplementary material for: Defect-Induced Efficient Heteroepitaxial Growth of Single-Wall Carbon Nanotubes @ Hexagonal Boron Nitride Films
Source: Materials (Basel). 2023 Feb 24;16(5):1864. doi: 10.3390/ma16051864 (PMC10004222; doi:10.3390/ma16051864)
Supplement: Supplementary file 1 [file materials-16-01864-s001.zip]

Archive with 1 entries (1 files):
- materials-2225420-supplementary.pdf
